# Supplementary material for: A Fully-Human Antibody Specifically Targeting a Membrane-Bound Fragment of CADM1 Potentiates the T Cell-Mediated Death of Human Small-Cell Lung Cancer Cells
Source: Int J Mol Sci. 2022 Jun 21;23(13):6895. doi: 10.3390/ijms23136895 (PMC9266846; doi:10.3390/ijms23136895)
Supplement: Supplementary file 1 [file ijms-23-06895-s001.zip]

Archive with 1 entries (1 files):
- ijms-1716775-supplementary.pdf
